# Supplementary material for: New Challenges in Targeting Signaling Pathways in Acute Lymphoblastic Leukemia by NGS Approaches: An Update
Source: Cancers (Basel). 2018 Apr 7;10(4):110. doi: 10.3390/cancers10040110 (PMC5923365; doi:10.3390/cancers10040110)
Supplement: Supplementary file 1 [file cancers-10-00110-s001.zip]

Archive with 5 entries (4 files):
- cancers-283241-supplement final-/
- cancers-283241-supplement final-/Supplemental file 1.pdf
- cancers-283241-supplement final-/Supplemental file 2.pdf
- cancers-283241-supplement final-/Supplemental file 3.pdf
- cancers-283241-supplement final-/Supplemental file 4.pdf
